# Supplementary material for: A novel approach to measure mitochondrial respiration in frozen biological samples
Source: EMBO J. 2020 May 20;39(13):e104073. doi: 10.15252/embj.2019104073 (PMC7327496; doi:10.15252/embj.2019104073)
Supplement: Supplementary file 2 — Source Data for Appendix [file EMBJ-39-e104073-s006.zip]

Archive with 5 entries (4 files):
- Appendix_SF5_blots.pdf
- Appendix_SF6_blots.pdf
- __MACOSX/
- __MACOSX/._Appendix_SF5_blots.pdf
- __MACOSX/._Appendix_SF6_blots.pdf
